# Supplementary material for: A Spanish Survey on the Perioperative Use of Antimicrobials in Small Animals
Source: Animals (Basel). 2023 Jul 31;13(15):2475. doi: 10.3390/ani13152475 (PMC10417378; doi:10.3390/ani13152475)
Supplement: Supplementary file 1 [file animals-13-02475-s001.zip]

Archive with 1 entries (1 files):
- animals-2509496-supplementary.pdf
